# Supplementary material for: ﻿Two new species of the genus Malaxa Melichar, 1914 from China (Hemiptera, Fulgoromorpha, Delphacidae, Tropidocephalini)
Source: Zookeys. 2025 Feb 28;1229:275–87. doi: 10.3897/zookeys.1229.143177 (PMC11889458; doi:10.3897/zookeys.1229.143177)
Supplement: XML Treatment for Malaxa [file zookeys.1229.143177-treatment1.xml]

<!DOCTYPE tp:taxon-treatment
  PUBLIC "-//TaxonX//DTD Taxonomic Treatment Publishing DTD v0 20100105//EN" "tax-treatment-NSO.dtd">
<tp:taxon-treatment xmlns:tp="http://www.plazi.org/taxpub"><tp:treatment-meta><kwd-group><label>Taxon classification</label><kwd>
              <named-content content-type="kingdom">Animalia</named-content>
            </kwd><kwd>
              <named-content content-type="order">Hemiptera</named-content>
            </kwd><kwd>
              <named-content content-type="family">Delphacidae</named-content>
            </kwd></kwd-group><mixed-citation publication-type="journal"><person-group><name><surname>Lv</surname><given-names>Sha-Sha</given-names></name><name><surname>Li</surname><given-names>Hong-Xing</given-names></name><name><surname>Yang</surname><given-names>Lin</given-names></name><name><surname>Zhang</surname><given-names>Yu-Bo</given-names></name><name><surname>Chen</surname><given-names>Xiang-Sheng</given-names></name></person-group><article-title>﻿Two new species of the genus <italic><tp:taxon-name><tp:taxon-name-part taxon-name-part-type="genus" reg="Malaxa">Malaxa</tp:taxon-name-part></tp:taxon-name></italic> Melichar, 1914 from China (<tp:taxon-name><tp:taxon-name-part taxon-name-part-type="order">Hemiptera</tp:taxon-name-part></tp:taxon-name>, <tp:taxon-name><tp:taxon-name-part taxon-name-part-type="infraorder">Fulgoromorpha</tp:taxon-name-part></tp:taxon-name>, <tp:taxon-name><tp:taxon-name-part taxon-name-part-type="family">Delphacidae</tp:taxon-name-part></tp:taxon-name>, <tp:taxon-name><tp:taxon-name-part taxon-name-part-type="tribe">Tropidocephalini</tp:taxon-name-part></tp:taxon-name>)</article-title><source>Zookeys</source><day>28</day><month>02</month><year>2025</year><volume>1229</volume><fpage>275</fpage><lpage>287</lpage><pub-id pub-id-type="doi">10.3897/zookeys.1229.143177</pub-id></mixed-citation></tp:treatment-meta><tp:nomenclature><label>﻿</label><tp:taxon-name>
            <object-id xmlns:xlink="http://www.w3.org/1999/xlink" content-type="arpha" xlink:type="simple">C0792920-7DFF-5D89-B47E-5781E963BDF7</object-id>
            <tp:taxon-name-part taxon-name-part-type="genus" reg="Malaxa">Malaxa</tp:taxon-name-part>
          </tp:taxon-name><tp:taxon-authority>Melichar, 1914</tp:taxon-authority><tp:nomenclature-citation-list><tp:nomenclature-citation><tp:taxon-name>
                <tp:taxon-name-part taxon-name-part-type="genus" reg="Malaxa">Malaxa</tp:taxon-name-part>
              </tp:taxon-name><comment>Melichar, 1914: 275; <xref ref-type="bibr" rid="B21">Muir 1926</xref>: 7; <xref ref-type="bibr" rid="B17">Metcalf 1943</xref>: 103; <xref ref-type="bibr" rid="B12">Fennah 1945</xref>: 429; <xref ref-type="bibr" rid="B24">Yang and Yang 1986</xref>: 56; <xref ref-type="bibr" rid="B10">Ding et al. 1986</xref>: 418, <xref ref-type="bibr" rid="B11">1999</xref>: 443; <xref ref-type="bibr" rid="B8">Chen et al. 2006</xref>: 160; <xref ref-type="bibr" rid="B9">Ding 2006</xref>: 150; <xref ref-type="bibr" rid="B1">Bartlett 2009</xref>: 387; <xref ref-type="bibr" rid="B14">Hou et al. 2013</xref>: 866; <xref ref-type="bibr" rid="B2">Bartlett and Kennedy 2018</xref>: 514; <xref ref-type="bibr" rid="B15">Li et al. 2019</xref>: 44.</comment></tp:nomenclature-citation></tp:nomenclature-citation-list></tp:nomenclature><tp:treatment-sec sec-type="type species" id="SECID0EXOAC"><title>Type species.</title><p><italic><tp:taxon-name><tp:taxon-name-part taxon-name-part-type="genus" reg="Malaxa">Malaxa</tp:taxon-name-part><tp:taxon-name-part taxon-name-part-type="species" reg="acutipennis">acutipennis</tp:taxon-name-part></tp:taxon-name></italic> Melichar, 1914, original designation.</p><p><bold>Diagnosis.</bold> For the diagnosis of <italic><tp:taxon-name><tp:taxon-name-part taxon-name-part-type="genus" reg="Malaxa">Malaxa</tp:taxon-name-part></tp:taxon-name></italic> see <xref ref-type="bibr" rid="B14">Hou et al. (2013</xref>: 866) and <xref ref-type="bibr" rid="B15">Li et al. (2019</xref>: 44).</p></tp:treatment-sec><tp:treatment-sec sec-type="host" id="SECID0E2PAC"><title>Host plants.</title><p>Bamboo (<tp:taxon-name><tp:taxon-name-part taxon-name-part-type="order">Poales</tp:taxon-name-part></tp:taxon-name>: <tp:taxon-name><tp:taxon-name-part taxon-name-part-type="family">Poaceae</tp:taxon-name-part></tp:taxon-name>: <tp:taxon-name><tp:taxon-name-part taxon-name-part-type="subfamily">Bambusoideae</tp:taxon-name-part></tp:taxon-name>).</p></tp:treatment-sec><tp:treatment-sec sec-type="distribution" id="SECID0ERAAE"><title>Distribution.</title><p>China, Indonesia, Malaysia, Philippines (Fig. <xref ref-type="fig" rid="F1">1</xref>).</p><fig id="F1" position="float" orientation="portrait"><object-id xmlns:xlink="http://www.w3.org/1999/xlink" content-type="doi" xlink:type="simple">10.3897/zookeys.1229.143177.figure1</object-id><object-id xmlns:xlink="http://www.w3.org/1999/xlink" content-type="arpha" xlink:type="simple">54224E8D-1AAE-5E8C-92DB-A273AC2788BC</object-id><label>Figure 1.</label><caption><p>Geographic distributions of species of <italic><tp:taxon-name><tp:taxon-name-part taxon-name-part-type="genus" reg="Malaxa">Malaxa</tp:taxon-name-part></tp:taxon-name></italic> Melichar, 1914.</p></caption><graphic xmlns:xlink="http://www.w3.org/1999/xlink" xlink:href="zookeys-1229-275_article-143177__-g001.jpg" position="float" orientation="portrait" xlink:type="simple" id="oo_1265899.jpg"><uri content-type="original_file" xlink:type="simple">https://binary.pensoft.net/fig/1265899</uri></graphic></fig><sec sec-type="﻿Checklist and distributions of species of Malaxa Melichar, 1914" id="SECID0EPBAE"><title>﻿Checklist and distributions of species of <italic><tp:taxon-name><tp:taxon-name-part taxon-name-part-type="genus" reg="Malaxa">Malaxa</tp:taxon-name-part></tp:taxon-name></italic> Melichar, 1914</title><p><italic><tp:taxon-name><tp:taxon-name-part taxon-name-part-type="genus" reg="Malaxa">M.</tp:taxon-name-part><tp:taxon-name-part taxon-name-part-type="species" reg="acutipennis">acutipennis</tp:taxon-name-part></tp:taxon-name></italic> Melichar, 1914; Philippines (Luzón)</p><p><italic><tp:taxon-name><tp:taxon-name-part taxon-name-part-type="genus" reg="Malaxa">M.</tp:taxon-name-part><tp:taxon-name-part taxon-name-part-type="species" reg="bispinata">bispinata</tp:taxon-name-part></tp:taxon-name></italic> Muir, 1926; Indonesia (Mentawai), China (Hainan)</p><p><italic><tp:taxon-name><tp:taxon-name-part taxon-name-part-type="genus" reg="Malaxa">M.</tp:taxon-name-part><tp:taxon-name-part taxon-name-part-type="species" reg="chongzuoensis">chongzuoensis</tp:taxon-name-part></tp:taxon-name></italic> Lv &amp; Chen, sp. nov.; China (Guangxi)</p><p><italic><tp:taxon-name><tp:taxon-name-part taxon-name-part-type="genus" reg="Malaxa">M.</tp:taxon-name-part><tp:taxon-name-part taxon-name-part-type="species" reg="delicata">delicata</tp:taxon-name-part></tp:taxon-name></italic> Ding &amp; Yang, 1986; China (Fujian, Guizhou, Taiwan, Yunnan, Zhejiang)</p><p><italic><tp:taxon-name><tp:taxon-name-part taxon-name-part-type="genus" reg="Malaxa">M.</tp:taxon-name-part><tp:taxon-name-part taxon-name-part-type="species" reg="fusca">fusca</tp:taxon-name-part></tp:taxon-name></italic> Yang &amp; Yang, 1986; China (Taiwan)</p><p><italic><tp:taxon-name><tp:taxon-name-part taxon-name-part-type="genus" reg="Malaxa">M.</tp:taxon-name-part><tp:taxon-name-part taxon-name-part-type="species" reg="hamuliferum">hamuliferum</tp:taxon-name-part></tp:taxon-name></italic> Li, Yang &amp; Chen, 2019; China (Yunnan)</p><p><italic><tp:taxon-name><tp:taxon-name-part taxon-name-part-type="genus" reg="Malaxa">M.</tp:taxon-name-part><tp:taxon-name-part taxon-name-part-type="species" reg="hunanensis">hunanensis</tp:taxon-name-part></tp:taxon-name></italic> Chen, 2006; China (Hunan)</p><p><italic><tp:taxon-name><tp:taxon-name-part taxon-name-part-type="genus" reg="Malaxa">M.</tp:taxon-name-part><tp:taxon-name-part taxon-name-part-type="species" reg="javanensis">javanensis</tp:taxon-name-part></tp:taxon-name></italic> Muir, 1919; Indonesia (Java)</p><p><italic><tp:taxon-name><tp:taxon-name-part taxon-name-part-type="genus" reg="Malaxa">M.</tp:taxon-name-part><tp:taxon-name-part taxon-name-part-type="species" reg="longispina">longispina</tp:taxon-name-part></tp:taxon-name></italic> Lv &amp; Chen, sp. nov.; China (Guangdong)</p><p><italic><tp:taxon-name><tp:taxon-name-part taxon-name-part-type="genus" reg="Malaxa">M.</tp:taxon-name-part><tp:taxon-name-part taxon-name-part-type="species" reg="nigra">nigra</tp:taxon-name-part></tp:taxon-name></italic> Muir, 1919; Philippines (Luzón)</p><p><italic><tp:taxon-name><tp:taxon-name-part taxon-name-part-type="genus" reg="Malaxa">M.</tp:taxon-name-part><tp:taxon-name-part taxon-name-part-type="species" reg="obtusipennis">obtusipennis</tp:taxon-name-part></tp:taxon-name></italic> Muir, 1919; Malaysia (Borneo)</p><p><italic><tp:taxon-name><tp:taxon-name-part taxon-name-part-type="genus" reg="Malaxa">M.</tp:taxon-name-part><tp:taxon-name-part taxon-name-part-type="species" reg="semifusca">semifusca</tp:taxon-name-part></tp:taxon-name></italic> Yang &amp; Yang, 1986; China (Guizhou, Taiwan)</p><p><italic><tp:taxon-name><tp:taxon-name-part taxon-name-part-type="genus" reg="Malaxa">M.</tp:taxon-name-part><tp:taxon-name-part taxon-name-part-type="species" reg="tricuspis">tricuspis</tp:taxon-name-part></tp:taxon-name></italic> Li, Yang &amp; Chen, 2019; China (Hainan)</p></sec></tp:treatment-sec><ref-list><ref id="B21"><mixed-citation xmlns:xlink="http://www.w3.org/1999/xlink" xlink:type="simple"><person-group><name name-style="western"><surname>Muir</surname><given-names>FAG</given-names></name></person-group> (<year>1926</year>) <article-title>Spolia Mentawiensia: <tp:taxon-name><tp:taxon-name-part taxon-name-part-type="superfamily">Fulgoroidea</tp:taxon-name-part></tp:taxon-name>, <tp:taxon-name><tp:taxon-name-part taxon-name-part-type="suborder">Homoptera</tp:taxon-name-part></tp:taxon-name>.</article-title><source>Journal Malayan Branch Royal Asiatic Society</source><volume>4</volume>: <fpage>392</fpage>–<lpage>412</lpage>.</mixed-citation></ref><ref id="B17"><mixed-citation xmlns:xlink="http://www.w3.org/1999/xlink" xlink:type="simple"><person-group><name name-style="western"><surname>Metcalf</surname><given-names>ZP</given-names></name></person-group> (<year>1943</year>) <source>General Catalogue of the <tp:taxon-name><tp:taxon-name-part taxon-name-part-type="order">Hemiptera</tp:taxon-name-part></tp:taxon-name>. Fascicle IV, <tp:taxon-name><tp:taxon-name-part taxon-name-part-type="superfamily">Fulgoroidea</tp:taxon-name-part></tp:taxon-name>, Part 3, <tp:taxon-name><tp:taxon-name-part taxon-name-part-type="family">Araeopidae</tp:taxon-name-part></tp:taxon-name> (<tp:taxon-name><tp:taxon-name-part taxon-name-part-type="family">Delphacidae</tp:taxon-name-part></tp:taxon-name>).</source><publisher-name>Smith College</publisher-name>, <publisher-loc>Northhampton, Massachusetts</publisher-loc>, <size units="page">551 pp</size>.</mixed-citation></ref><ref id="B12"><mixed-citation xmlns:xlink="http://www.w3.org/1999/xlink" xlink:type="simple"><person-group><name name-style="western"><surname>Fennah</surname><given-names>RG</given-names></name></person-group> (<year>1945</year>) <article-title>New lanternflies (<tp:taxon-name><tp:taxon-name-part taxon-name-part-type="superfamily">Fulgoroidea</tp:taxon-name-part></tp:taxon-name>) from South America.</article-title><source>Proceedings of the United States National Museum</source><volume>96</volume>(<issue>3189</issue>): <fpage>95</fpage>–<lpage>106</lpage>. <ext-link xlink:href="10.5479/si.00963801.96-3189.95" ext-link-type="doi" xlink:type="simple">https://doi.org/10.5479/si.00963801.96-3189.95</ext-link></mixed-citation></ref><ref id="B24"><mixed-citation xmlns:xlink="http://www.w3.org/1999/xlink" xlink:type="simple"><person-group><name name-style="western"><surname>Yang</surname><given-names>JT</given-names></name><name name-style="western"><surname>Yang</surname><given-names>CT</given-names></name></person-group> (<year>1986</year>) <article-title><tp:taxon-name><tp:taxon-name-part taxon-name-part-type="family">Delphacidae</tp:taxon-name-part></tp:taxon-name> of Taiwan (1) <tp:taxon-name><tp:taxon-name-part taxon-name-part-type="subfamily">Asiracinae</tp:taxon-name-part></tp:taxon-name> and the tribe <tp:taxon-name><tp:taxon-name-part taxon-name-part-type="tribe">Tropidocephalini</tp:taxon-name-part></tp:taxon-name> (<tp:taxon-name><tp:taxon-name-part taxon-name-part-type="suborder">Homoptera</tp:taxon-name-part></tp:taxon-name>: <tp:taxon-name><tp:taxon-name-part taxon-name-part-type="superfamily">Fulgoroidea</tp:taxon-name-part></tp:taxon-name>).</article-title><source>Taiwan Museum Special Publication Series</source><volume>6</volume>: <fpage>1</fpage>–<lpage>79</lpage>.</mixed-citation></ref><ref id="B10"><mixed-citation xmlns:xlink="http://www.w3.org/1999/xlink" xlink:type="simple"><person-group><name name-style="western"><surname>Ding</surname><given-names>JH</given-names></name><name name-style="western"><surname>Yang</surname><given-names>LF</given-names></name><name name-style="western"><surname>Hu</surname><given-names>CL</given-names></name></person-group> (<year>1986</year>) <article-title>Descriptions of new genera and species of <tp:taxon-name><tp:taxon-name-part taxon-name-part-type="family">Delphacidae</tp:taxon-name-part></tp:taxon-name> attacking bamboo from Yunnan Province, China.</article-title><source>Acta Entomologische Sinica</source><volume>29</volume>(<issue>4</issue>): <fpage>415</fpage>–<lpage>425</lpage>.</mixed-citation></ref><ref id="B11"><mixed-citation xmlns:xlink="http://www.w3.org/1999/xlink" xlink:type="simple"><person-group><name name-style="western"><surname>Ding</surname><given-names>JH</given-names></name><name name-style="western"><surname>Zhuo</surname><given-names>WX</given-names></name><name name-style="western"><surname>Huang</surname><given-names>BK</given-names></name></person-group> (<year>1999</year>) <article-title><tp:taxon-name><tp:taxon-name-part taxon-name-part-type="family">Delphacidae</tp:taxon-name-part></tp:taxon-name> of Fujian (<tp:taxon-name><tp:taxon-name-part taxon-name-part-type="suborder">Homoptera</tp:taxon-name-part></tp:taxon-name>: <tp:taxon-name><tp:taxon-name-part taxon-name-part-type="superfamily">Fulgoroidea</tp:taxon-name-part></tp:taxon-name>).</article-title> In: <person-group><name name-style="western"><surname>Huang</surname><given-names>BK</given-names></name></person-group> (<role>Ed.</role>) <issue-title>Fauna of Insects in Fujian Province of China.</issue-title><source>Vol. 2. Fujian Science and Technology Press, Fuzhou</source>, <fpage>432</fpage>–<lpage>464</lpage>.</mixed-citation></ref><ref id="B8"><mixed-citation xmlns:xlink="http://www.w3.org/1999/xlink" xlink:type="simple"><person-group><name name-style="western"><surname>Chen</surname><given-names>XS</given-names></name><name name-style="western"><surname>Li</surname><given-names>XF</given-names></name><name name-style="western"><surname>Liang</surname><given-names>AP</given-names></name><name name-style="western"><surname>Yang</surname><given-names>L</given-names></name></person-group> (<year>2006</year>) <article-title>A review of the bamboo delphacid genus <italic><tp:taxon-name><tp:taxon-name-part taxon-name-part-type="genus">Malaxa</tp:taxon-name-part></tp:taxon-name></italic> (<tp:taxon-name><tp:taxon-name-part taxon-name-part-type="order">Hemiptera</tp:taxon-name-part></tp:taxon-name>: <tp:taxon-name><tp:taxon-name-part taxon-name-part-type="superfamily">Fulgoroidea</tp:taxon-name-part></tp:taxon-name>: <tp:taxon-name><tp:taxon-name-part taxon-name-part-type="family">Delphacidae</tp:taxon-name-part></tp:taxon-name>) from China.</article-title><source>Annales Zoologici</source><volume>56</volume>(<issue>1</issue>): <fpage>159</fpage>–<lpage>166</lpage>.</mixed-citation></ref><ref id="B9"><mixed-citation xmlns:xlink="http://www.w3.org/1999/xlink" xlink:type="simple"><person-group><name name-style="western"><surname>Ding</surname><given-names>JH</given-names></name></person-group> (<year>2006</year>) Fauna Sinica <tp:taxon-name><tp:taxon-name-part taxon-name-part-type="class">Insecta</tp:taxon-name-part></tp:taxon-name> Vol. 45. <tp:taxon-name><tp:taxon-name-part taxon-name-part-type="suborder">Homoptera</tp:taxon-name-part></tp:taxon-name><tp:taxon-name><tp:taxon-name-part taxon-name-part-type="family">Delphacidae</tp:taxon-name-part></tp:taxon-name>. Science Press, Beijing, China.</mixed-citation></ref><ref id="B1"><mixed-citation xmlns:xlink="http://www.w3.org/1999/xlink" xlink:type="simple"><person-group><name name-style="western"><surname>Bartlett</surname><given-names>CR</given-names></name></person-group> (<year>2009</year>) <article-title>A new genus of New World <tp:taxon-name><tp:taxon-name-part taxon-name-part-type="tribe">Tropidocephalini</tp:taxon-name-part></tp:taxon-name> (<tp:taxon-name><tp:taxon-name-part taxon-name-part-type="order">Hemiptera</tp:taxon-name-part></tp:taxon-name>: <tp:taxon-name><tp:taxon-name-part taxon-name-part-type="family">Delphacidae</tp:taxon-name-part></tp:taxon-name>: <tp:taxon-name><tp:taxon-name-part taxon-name-part-type="subfamily">Delphacinae</tp:taxon-name-part></tp:taxon-name>), with the description of two new species.</article-title><source>Entomological News</source><volume>120</volume>(<issue>4</issue>): <fpage>387</fpage>–<lpage>396</lpage>. <ext-link xlink:href="10.3157/021.120.0407" ext-link-type="doi" xlink:type="simple">https://doi.org/10.3157/021.120.0407</ext-link></mixed-citation></ref><ref id="B14"><mixed-citation xmlns:xlink="http://www.w3.org/1999/xlink" xlink:type="simple"><person-group><name name-style="western"><surname>Hou</surname><given-names>XH</given-names></name><name name-style="western"><surname>Yang</surname><given-names>L</given-names></name><name name-style="western"><surname>Chen</surname><given-names>XS</given-names></name></person-group> (<year>2013</year>) <article-title>A checklist of the genus <italic><tp:taxon-name><tp:taxon-name-part taxon-name-part-type="genus">Malaxa</tp:taxon-name-part></tp:taxon-name></italic> (<tp:taxon-name><tp:taxon-name-part taxon-name-part-type="order">Hemiptera</tp:taxon-name-part></tp:taxon-name>: <tp:taxon-name><tp:taxon-name-part taxon-name-part-type="infraorder">Fulgoromorpha</tp:taxon-name-part></tp:taxon-name>: <tp:taxon-name><tp:taxon-name-part taxon-name-part-type="family">Delphacidae</tp:taxon-name-part></tp:taxon-name>) with descriptions and illustrations of <italic><tp:taxon-name><tp:taxon-name-part taxon-name-part-type="genus">Malaxa</tp:taxon-name-part><tp:taxon-name-part taxon-name-part-type="species">bispinata</tp:taxon-name-part></tp:taxon-name></italic> newly recorded in China and the fifth instar of <italic><tp:taxon-name><tp:taxon-name-part taxon-name-part-type="genus">Malaxa</tp:taxon-name-part><tp:taxon-name-part taxon-name-part-type="species">delicata</tp:taxon-name-part></tp:taxon-name></italic>.</article-title><source>Florida Entomologist</source><volume>96</volume>(<issue>3</issue>): <fpage>864</fpage>–<lpage>870</lpage>. <ext-link xlink:href="10.1653/024.096.0321" ext-link-type="doi" xlink:type="simple">https://doi.org/10.1653/024.096.0321</ext-link></mixed-citation></ref><ref id="B2"><mixed-citation xmlns:xlink="http://www.w3.org/1999/xlink" xlink:type="simple"><person-group><name name-style="western"><surname>Bartlett</surname><given-names>CR</given-names></name><name name-style="western"><surname>Kennedy</surname><given-names>AC</given-names></name></person-group> (<year>2018</year>) <article-title>A review of New World <italic><tp:taxon-name><tp:taxon-name-part taxon-name-part-type="genus">Malaxa</tp:taxon-name-part></tp:taxon-name></italic> (<tp:taxon-name><tp:taxon-name-part taxon-name-part-type="order">Hemiptera</tp:taxon-name-part></tp:taxon-name>: <tp:taxon-name><tp:taxon-name-part taxon-name-part-type="superfamily">Fulgoroidea</tp:taxon-name-part></tp:taxon-name>: <tp:taxon-name><tp:taxon-name-part taxon-name-part-type="family">Delphacidae</tp:taxon-name-part></tp:taxon-name>).</article-title><source>Zootaxa</source><volume>4441</volume>(<issue>3</issue>): <fpage>511</fpage>–<lpage>528</lpage>. <ext-link xlink:href="10.11646/zootaxa.4441.3.5" ext-link-type="doi" xlink:type="simple">https://doi.org/10.11646/zootaxa.4441.3.5</ext-link></mixed-citation></ref><ref id="B15"><mixed-citation xmlns:xlink="http://www.w3.org/1999/xlink" xlink:type="simple"><person-group><name name-style="western"><surname>Li</surname><given-names>HX</given-names></name><name name-style="western"><surname>Yang</surname><given-names>L</given-names></name><name name-style="western"><surname>Chen</surname><given-names>XS</given-names></name></person-group> (<year>2019</year>) <article-title>Taxonomic study of the genus <italic><tp:taxon-name><tp:taxon-name-part taxon-name-part-type="genus">Malaxa</tp:taxon-name-part></tp:taxon-name></italic> Melichar, with descriptions of two new species from China (<tp:taxon-name><tp:taxon-name-part taxon-name-part-type="order">Hemiptera</tp:taxon-name-part></tp:taxon-name>, <tp:taxon-name><tp:taxon-name-part taxon-name-part-type="superfamily">Fulgoroidea</tp:taxon-name-part></tp:taxon-name>, <tp:taxon-name><tp:taxon-name-part taxon-name-part-type="family">Delphacidae</tp:taxon-name-part></tp:taxon-name>).</article-title><source>ZooKeys</source><volume>861</volume>: <fpage>43</fpage>–<lpage>52</lpage>. <ext-link xlink:href="10.3897/zookeys.861.32777" ext-link-type="doi" xlink:type="simple">https://doi.org/10.3897/zookeys.861.32777</ext-link></mixed-citation></ref></ref-list></tp:taxon-treatment>
