# Supplementary material for: ﻿Two new species of the genus Malaxa Melichar, 1914 from China (Hemiptera, Fulgoromorpha, Delphacidae, Tropidocephalini)
Source: Zookeys. 2025 Feb 28;1229:275–87. doi: 10.3897/zookeys.1229.143177 (PMC11889458; doi:10.3897/zookeys.1229.143177)
Supplement: XML Treatment for Malaxa chongzuoensis [file zookeys.1229.143177-treatment2.xml]

<!DOCTYPE tp:taxon-treatment
  PUBLIC "-//TaxonX//DTD Taxonomic Treatment Publishing DTD v0 20100105//EN" "tax-treatment-NSO.dtd">
<tp:taxon-treatment xmlns:tp="http://www.plazi.org/taxpub"><tp:treatment-meta><kwd-group><label>Taxon classification</label><kwd>
              <named-content content-type="kingdom">Animalia</named-content>
            </kwd><kwd>
              <named-content content-type="order">Hemiptera</named-content>
            </kwd><kwd>
              <named-content content-type="family">Delphacidae</named-content>
            </kwd></kwd-group><mixed-citation publication-type="journal"><person-group><name><surname>Lv</surname><given-names>Sha-Sha</given-names></name><name><surname>Li</surname><given-names>Hong-Xing</given-names></name><name><surname>Yang</surname><given-names>Lin</given-names></name><name><surname>Zhang</surname><given-names>Yu-Bo</given-names></name><name><surname>Chen</surname><given-names>Xiang-Sheng</given-names></name></person-group><article-title>﻿Two new species of the genus <italic><tp:taxon-name><tp:taxon-name-part taxon-name-part-type="genus" reg="Malaxa">Malaxa</tp:taxon-name-part></tp:taxon-name></italic> Melichar, 1914 from China (<tp:taxon-name><tp:taxon-name-part taxon-name-part-type="order">Hemiptera</tp:taxon-name-part></tp:taxon-name>, <tp:taxon-name><tp:taxon-name-part taxon-name-part-type="infraorder">Fulgoromorpha</tp:taxon-name-part></tp:taxon-name>, <tp:taxon-name><tp:taxon-name-part taxon-name-part-type="family">Delphacidae</tp:taxon-name-part></tp:taxon-name>, <tp:taxon-name><tp:taxon-name-part taxon-name-part-type="tribe">Tropidocephalini</tp:taxon-name-part></tp:taxon-name>)</article-title><source>Zookeys</source><day>28</day><month>02</month><year>2025</year><volume>1229</volume><fpage>275</fpage><lpage>287</lpage><pub-id pub-id-type="doi">10.3897/zookeys.1229.143177</pub-id></mixed-citation></tp:treatment-meta><tp:nomenclature><label>﻿</label><tp:taxon-name>
            <object-id xmlns:xlink="http://www.w3.org/1999/xlink" content-type="arpha" xlink:type="simple">498C4CA5-B9D9-5C0C-A6D0-55AF901A5E41</object-id>
            <tp:taxon-name-part taxon-name-part-type="genus" reg="Malaxa">Malaxa</tp:taxon-name-part>
            <tp:taxon-name-part taxon-name-part-type="species" reg="chongzuoensis">chongzuoensis</tp:taxon-name-part>
            <object-id xmlns:xlink="http://www.w3.org/1999/xlink" content-type="zoobank" xlink:type="simple">https://zoobank.org/BB6FCADA-56F5-4854-94F3-16AA5FA5F82E</object-id>
          </tp:taxon-name><tp:taxon-authority>Lv &amp; Chen</tp:taxon-authority><tp:taxon-status xmlns:xlink="http://www.w3.org/1999/xlink" xlink:type="simple">sp. nov.</tp:taxon-status><xref ref-type="fig" rid="F2">Figs 2</xref><xref ref-type="fig" rid="F2">, 3</xref><xref ref-type="fig" rid="F3">, 6–15</xref><xref ref-type="fig" rid="F5">, 26</xref></tp:nomenclature><tp:treatment-sec sec-type="type material" id="SECID0E1VAE"><title>Type material.</title><p><bold><italic>Holotype</italic></bold>: China • ♂; Guangxi Zhuang Autonomous Region, Chongzuo City, Longzhou County, Zhubu Township, Nonggang Village; <named-content xmlns:xlink="http://www.w3.org/1999/xlink" content-type="dwc:verbatimCoordinates" xlink:type="simple"><named-content content-type="geo-json" specific-use="{&#34;type&#34;:&#34;Point&#34;,&#34;coordinates&#34;:[106.950000,22.650000]}" id="NCID0EIWAE" xlink:type="simple">22°39'N, 106°57'E</named-content></named-content>; sweeping, 16 August 2024; Sha-Sha Lv and Xiang-Sheng Chen leg.; IEGU. <bold><italic>Paratypes</italic></bold>: China • 1♂, 4♀♀; same collection data as for holotype; IEGU.</p></tp:treatment-sec><tp:treatment-sec sec-type="diagnosis" id="SECID0EQWAE"><title>Diagnosis.</title><p>The salient features of the new species include: vertex (Figs <xref ref-type="fig" rid="F2">2</xref>, <xref ref-type="fig" rid="F3">6</xref>) with apical half brownish-black; frons and genae (Figs <xref ref-type="fig" rid="F2">3</xref>, <xref ref-type="fig" rid="F3">8</xref>) black; mesonotum (Figs <xref ref-type="fig" rid="F2">2</xref>, <xref ref-type="fig" rid="F3">6</xref>) blackish-brown at middle, rest tawny to reddish-brown; forewings (Fig. <xref ref-type="fig" rid="F3">7</xref>) with a reversed hyaline V-shaped marking; pygofer (Fig. <xref ref-type="fig" rid="F3">15</xref>) in ventral view medioventral processes asymmetrical; outer process of gonostyles (Fig. <xref ref-type="fig" rid="F3">12</xref>) snakelike in lateral view; dorsal margin of phallobase (Fig. <xref ref-type="fig" rid="F3">11</xref>) with a slender horned process at apical 1/3.</p></tp:treatment-sec><tp:treatment-sec sec-type="description" id="SECID0E5XAE"><title>Description.</title><p><bold><italic>Measurements</italic>.</bold> Total length: male 3.5–3.7 mm (<italic>N</italic> = 2), female 4.1–4.5 mm (<italic>N</italic> = 4).</p><p><bold><italic>Coloration</italic>.</bold> General color pale yellowish-brown (Figs <xref ref-type="fig" rid="F2">2</xref>, <xref ref-type="fig" rid="F2">3</xref>). Vertex (Figs <xref ref-type="fig" rid="F2">2</xref>, <xref ref-type="fig" rid="F3">6</xref>) with apical half brownish-black, basal half yellowish-brown. Frons (Fig. <xref ref-type="fig" rid="F3">8</xref>) and genae (Figs <xref ref-type="fig" rid="F2">3</xref>, <xref ref-type="fig" rid="F3">8</xref>) black. Clypeus (Fig. <xref ref-type="fig" rid="F3">8</xref>) with basal half brownish-black. Eyes (Figs <xref ref-type="fig" rid="F3">6</xref>, <xref ref-type="fig" rid="F3">8</xref>) reddish-brown. Pronotum (Figs <xref ref-type="fig" rid="F2">2</xref>, <xref ref-type="fig" rid="F3">6</xref>) brown to black except lateral sides yellow. Mesonotum (Figs <xref ref-type="fig" rid="F2">2</xref>, <xref ref-type="fig" rid="F3">6</xref>) blackish-brown at middle, rest tawny to reddish-brown. Outer part of tegulae (Figs <xref ref-type="fig" rid="F2">2</xref>, <xref ref-type="fig" rid="F3">6</xref>) black brown, inner part yellowish-white. Forewings (Fig. <xref ref-type="fig" rid="F3">7</xref>) greyish-white, hyaline, veins gray to light yellowish-brown, basal 1/4 light yellowish-brown except areas around bifurcation of Pcu and A1, basal 1/4 to middle part with an arched dark brown stripe, forming a reverse hyaline V-shaped marking, along ScP, ir, RP and area between MP<sub>1</sub> and MP<sub>2</sub> dark brown.</p><p><bold><italic>Head and thorax</italic>.</bold> Vertex (Fig. <xref ref-type="fig" rid="F3">6</xref>) slightly longer than wide at base (1.07: 1), width at apex narrower than at base (0.83: 1), submedian carinae uniting slightly beyond middle, apex produced in front of eyes, apical margin straight, greatest length of basal compartment shorter than wide at base of vertex (0.67: 1). Frons (Fig. <xref ref-type="fig" rid="F3">8</xref>) longer in middle line than wide at widest portion (about 1.28: 1), widest at apex, median carina simple. Postclypeus (Fig. <xref ref-type="fig" rid="F3">8</xref>) wide at base as wide as frons at apex. Antennae (Figs <xref ref-type="fig" rid="F3">6</xref>, <xref ref-type="fig" rid="F3">8</xref>) very long, cylindrical, surpassing apex of clypeus, scape longer than wide, shorter than pedicel (0.46: 1). Pronotum (Fig. <xref ref-type="fig" rid="F3">6</xref>) with lateral carinae not attaining hind margin, longer than vertex in midline (0.75: 1). Mesonotum (Fig. <xref ref-type="fig" rid="F3">6</xref>) with lateral carinae not attaining hind margin, longer than 1.67 times pronotum and vertex combined. Forewings (Fig. <xref ref-type="fig" rid="F3">7</xref>) slender, longer than maximal width (3.02: 1).</p><p><bold><italic>Male genitalia</italic>.</bold> Pygofer in lateral view (Fig. <xref ref-type="fig" rid="F3">9</xref>) ventral margin longer than dorsal margin, in posterior view (Fig. <xref ref-type="fig" rid="F3">10</xref>) with opening longer than wide, in ventral view (Fig. <xref ref-type="fig" rid="F3">15</xref>) medioventral processes asymmetrical, concave medially, left process shorter. Gonostyles (Figs <xref ref-type="fig" rid="F3">12</xref>, <xref ref-type="fig" rid="F3">13</xref>) long, in lateral view apical half bifurcated into two processes, outer process slender and curved, snakelike, tapering to apex, inner process short and thick, rounded at apex; in posterior view C-shaped. Male genitalia (Fig. <xref ref-type="fig" rid="F3">11</xref>) with phallobase, aedeagus tubular, vaulted ventrally, tapering to apex; phallobase wide, curved ventrally, tapering to apex, dorsal margin with a slender horned process at apical 1/3. Anal segment (Figs <xref ref-type="fig" rid="F3">9</xref>, <xref ref-type="fig" rid="F3">14</xref>) small, ring-like.</p><fig id="F2" position="float" orientation="portrait"><object-id xmlns:xlink="http://www.w3.org/1999/xlink" content-type="doi" xlink:type="simple">10.3897/zookeys.1229.143177.figures2-5</object-id><object-id xmlns:xlink="http://www.w3.org/1999/xlink" content-type="arpha" xlink:type="simple">C2F8677E-565D-5630-9B4A-6D09E772BC5D</object-id><label>Figures 2–5.</label><caption><p><italic><tp:taxon-name><tp:taxon-name-part taxon-name-part-type="genus" reg="Malaxa">Malaxa</tp:taxon-name-part><tp:taxon-name-part taxon-name-part-type="species" reg="chongzuoensis">chongzuoensis</tp:taxon-name-part></tp:taxon-name></italic> Lv &amp; Chen, sp. nov., male <bold>2</bold> habitus, dorsal view <bold>3</bold> habitus, lateral view <bold>4, 5</bold><italic><tp:taxon-name><tp:taxon-name-part taxon-name-part-type="genus" reg="Malaxa">Malaxa</tp:taxon-name-part><tp:taxon-name-part taxon-name-part-type="species" reg="longispina">longispina</tp:taxon-name-part></tp:taxon-name></italic> Lv &amp; Chen, sp. nov., male <bold>4</bold> habitus, dorsal view <bold>5</bold> habitus, lateral view. Scale bars: 0.5 mm (<bold>2–5</bold>).</p></caption><graphic xmlns:xlink="http://www.w3.org/1999/xlink" xlink:href="zookeys-1229-275_article-143177__-g002.jpg" position="float" orientation="portrait" xlink:type="simple" id="oo_1265900.jpg"><uri content-type="original_file" xlink:type="simple">https://binary.pensoft.net/fig/1265900</uri></graphic></fig><fig id="F3" position="float" orientation="portrait"><object-id xmlns:xlink="http://www.w3.org/1999/xlink" content-type="doi" xlink:type="simple">10.3897/zookeys.1229.143177.figures6-15</object-id><object-id xmlns:xlink="http://www.w3.org/1999/xlink" content-type="arpha" xlink:type="simple">935604A3-5C30-5664-AF5E-DBA358D5090D</object-id><label>Figures 6–15.</label><caption><p><italic><tp:taxon-name><tp:taxon-name-part taxon-name-part-type="genus" reg="Malaxa">Malaxa</tp:taxon-name-part><tp:taxon-name-part taxon-name-part-type="species" reg="chongzuoensis">chongzuoensis</tp:taxon-name-part></tp:taxon-name></italic> Lv &amp; Chen, sp. nov., male <bold>6</bold> head and thorax, dorsal view <bold>7</bold> forewing <bold>8</bold> frons, ventral view <bold>9</bold> male genitalia, lateral view <bold>10</bold> male genitalia, posterior view <bold>11</bold> anal segment and aedeagus, lateral view <bold>12</bold> gonostyle, lateral view <bold>13</bold> gonostyle, posterior view <bold>14</bold> anal segment, lateral view <bold>15</bold> pygofer, ventral view. Scale bars: 0.2 mm (<bold>6–15</bold>).</p></caption><graphic xmlns:xlink="http://www.w3.org/1999/xlink" xlink:href="zookeys-1229-275_article-143177__-g003.jpg" position="float" orientation="portrait" xlink:type="simple" id="oo_1265901.jpg"><uri content-type="original_file" xlink:type="simple">https://binary.pensoft.net/fig/1265901</uri></graphic></fig></tp:treatment-sec><tp:treatment-sec sec-type="host" id="SECID0EIAAG"><title>Host plant.</title><p><italic><tp:taxon-name><tp:taxon-name-part taxon-name-part-type="genus" reg="Indocalamus">Indocalamus</tp:taxon-name-part><tp:taxon-name-part taxon-name-part-type="species" reg="tessellatus">tessellatus</tp:taxon-name-part></tp:taxon-name></italic> (Munro) P. C. Keng (<tp:taxon-name><tp:taxon-name-part taxon-name-part-type="order">Poales</tp:taxon-name-part></tp:taxon-name>: <tp:taxon-name><tp:taxon-name-part taxon-name-part-type="family">Poaceae</tp:taxon-name-part></tp:taxon-name>: <tp:taxon-name><tp:taxon-name-part taxon-name-part-type="subfamily">Bambusoideae</tp:taxon-name-part></tp:taxon-name>) (Fig. <xref ref-type="fig" rid="F5">26</xref>).</p></tp:treatment-sec><tp:treatment-sec sec-type="distribution" id="SECID0EMBAG"><title>Distribution.</title><p>China (Guangxi) (Fig. <xref ref-type="fig" rid="F1">1</xref>).</p></tp:treatment-sec><tp:treatment-sec sec-type="etymology" id="SECID0EWBAG"><title>Etymology.</title><p>The new species is named after the city in which it was collected (Chongzuo) with the Latin adjectival suffix ‘-<italic>ensis</italic>’ meaning ‘from’.</p></tp:treatment-sec><tp:treatment-sec sec-type="remarks" id="SECID0E5BAG"><title>Remarks.</title><p>This species (Figs <xref ref-type="fig" rid="F3">6–15</xref>) is similar to <italic><tp:taxon-name><tp:taxon-name-part taxon-name-part-type="genus" reg="Malaxa">M.</tp:taxon-name-part><tp:taxon-name-part taxon-name-part-type="species" reg="hamuliferum">hamuliferum</tp:taxon-name-part></tp:taxon-name></italic> Li, Yang &amp; Chen, 2019 (<xref ref-type="bibr" rid="B15">Li et al. 2019</xref>: figs 5–14), but differs from the latter in: (1) forewings with basal 1/2 bearing a reversed hyaline V-shaped marking (forewings with basal 1/2 bearing a hyaline V-shaped marking in <italic><tp:taxon-name><tp:taxon-name-part taxon-name-part-type="genus" reg="Malaxa">M.</tp:taxon-name-part><tp:taxon-name-part taxon-name-part-type="species" reg="hamuliferum">hamuliferum</tp:taxon-name-part></tp:taxon-name></italic>); (2) dorsal margin of phallobase with a long horned process (dorsal margin of phallobase without a long horned process in <italic><tp:taxon-name><tp:taxon-name-part taxon-name-part-type="genus" reg="Malaxa">M.</tp:taxon-name-part><tp:taxon-name-part taxon-name-part-type="species" reg="hamuliferum">hamuliferum</tp:taxon-name-part></tp:taxon-name></italic>); and (3) aedeagus shorter than phallobase (aedeagus longer than phallobase in <italic><tp:taxon-name><tp:taxon-name-part taxon-name-part-type="genus" reg="Malaxa">M.</tp:taxon-name-part><tp:taxon-name-part taxon-name-part-type="species" reg="hamuliferum">hamuliferum</tp:taxon-name-part></tp:taxon-name></italic>).</p></tp:treatment-sec><tp:treatment-sec><!--Section generated to contain objects referenced in tp:taxon-treatment.--><fig id="F5" position="float" orientation="portrait"><object-id xmlns:xlink="http://www.w3.org/1999/xlink" content-type="doi" xlink:type="simple">10.3897/zookeys.1229.143177.figure26</object-id><object-id xmlns:xlink="http://www.w3.org/1999/xlink" content-type="arpha" xlink:type="simple">C9C6822C-40F3-5BF6-9029-20CC1C4D420E</object-id><label>Figure 26.</label><caption><p>Adult of <italic><tp:taxon-name><tp:taxon-name-part taxon-name-part-type="genus" reg="Malaxa">Malaxa</tp:taxon-name-part><tp:taxon-name-part taxon-name-part-type="species" reg="chongzuoensis">chongzuoensis</tp:taxon-name-part></tp:taxon-name></italic> Lv &amp; Chen, sp. nov. resting on the leaf of <italic><tp:taxon-name><tp:taxon-name-part taxon-name-part-type="genus" reg="Indocalamus">Indocalamus</tp:taxon-name-part><tp:taxon-name-part taxon-name-part-type="species" reg="tessellatus">tessellatus</tp:taxon-name-part></tp:taxon-name></italic> (Munro) P. C. Keng (<tp:taxon-name><tp:taxon-name-part taxon-name-part-type="order">Poales</tp:taxon-name-part></tp:taxon-name>: <tp:taxon-name><tp:taxon-name-part taxon-name-part-type="family">Poaceae</tp:taxon-name-part></tp:taxon-name>: <tp:taxon-name><tp:taxon-name-part taxon-name-part-type="subfamily">Bambusoideae</tp:taxon-name-part></tp:taxon-name>). Photographed by Xiang-Sheng Chen.</p></caption><graphic xmlns:xlink="http://www.w3.org/1999/xlink" xlink:href="zookeys-1229-275_article-143177__-g005.jpg" position="float" orientation="portrait" xlink:type="simple" id="oo_1265903.jpg"><uri content-type="original_file" xlink:type="simple">https://binary.pensoft.net/fig/1265903</uri></graphic></fig><fig id="F1" position="float" orientation="portrait"><object-id xmlns:xlink="http://www.w3.org/1999/xlink" content-type="doi" xlink:type="simple">10.3897/zookeys.1229.143177.figure1</object-id><object-id xmlns:xlink="http://www.w3.org/1999/xlink" content-type="arpha" xlink:type="simple">54224E8D-1AAE-5E8C-92DB-A273AC2788BC</object-id><label>Figure 1.</label><caption><p>Geographic distributions of species of <italic><tp:taxon-name><tp:taxon-name-part taxon-name-part-type="genus" reg="Malaxa">Malaxa</tp:taxon-name-part></tp:taxon-name></italic> Melichar, 1914.</p></caption><graphic xmlns:xlink="http://www.w3.org/1999/xlink" xlink:href="zookeys-1229-275_article-143177__-g001.jpg" position="float" orientation="portrait" xlink:type="simple" id="oo_1265899.jpg"><uri content-type="original_file" xlink:type="simple">https://binary.pensoft.net/fig/1265899</uri></graphic></fig></tp:treatment-sec><ref-list><ref id="B15"><mixed-citation xmlns:xlink="http://www.w3.org/1999/xlink" xlink:type="simple"><person-group><name name-style="western"><surname>Li</surname><given-names>HX</given-names></name><name name-style="western"><surname>Yang</surname><given-names>L</given-names></name><name name-style="western"><surname>Chen</surname><given-names>XS</given-names></name></person-group> (<year>2019</year>) <article-title>Taxonomic study of the genus <italic><tp:taxon-name><tp:taxon-name-part taxon-name-part-type="genus">Malaxa</tp:taxon-name-part></tp:taxon-name></italic> Melichar, with descriptions of two new species from China (<tp:taxon-name><tp:taxon-name-part taxon-name-part-type="order">Hemiptera</tp:taxon-name-part></tp:taxon-name>, <tp:taxon-name><tp:taxon-name-part taxon-name-part-type="superfamily">Fulgoroidea</tp:taxon-name-part></tp:taxon-name>, <tp:taxon-name><tp:taxon-name-part taxon-name-part-type="family">Delphacidae</tp:taxon-name-part></tp:taxon-name>).</article-title><source>ZooKeys</source><volume>861</volume>: <fpage>43</fpage>–<lpage>52</lpage>. <ext-link xlink:href="10.3897/zookeys.861.32777" ext-link-type="doi" xlink:type="simple">https://doi.org/10.3897/zookeys.861.32777</ext-link></mixed-citation></ref></ref-list></tp:taxon-treatment>
