# Supplementary material for: ﻿Two new species of the genus Malaxa Melichar, 1914 from China (Hemiptera, Fulgoromorpha, Delphacidae, Tropidocephalini)
Source: Zookeys. 2025 Feb 28;1229:275–87. doi: 10.3897/zookeys.1229.143177 (PMC11889458; doi:10.3897/zookeys.1229.143177)
Supplement: XML Treatment for Malaxa longispina [file zookeys.1229.143177-treatment3.xml]

<!DOCTYPE tp:taxon-treatment
  PUBLIC "-//TaxonX//DTD Taxonomic Treatment Publishing DTD v0 20100105//EN" "tax-treatment-NSO.dtd">
<tp:taxon-treatment xmlns:tp="http://www.plazi.org/taxpub"><tp:treatment-meta><kwd-group><label>Taxon classification</label><kwd>
              <named-content content-type="kingdom">Animalia</named-content>
            </kwd><kwd>
              <named-content content-type="order">Hemiptera</named-content>
            </kwd><kwd>
              <named-content content-type="family">Delphacidae</named-content>
            </kwd></kwd-group><mixed-citation publication-type="journal"><person-group><name><surname>Lv</surname><given-names>Sha-Sha</given-names></name><name><surname>Li</surname><given-names>Hong-Xing</given-names></name><name><surname>Yang</surname><given-names>Lin</given-names></name><name><surname>Zhang</surname><given-names>Yu-Bo</given-names></name><name><surname>Chen</surname><given-names>Xiang-Sheng</given-names></name></person-group><article-title>﻿Two new species of the genus <italic><tp:taxon-name><tp:taxon-name-part taxon-name-part-type="genus" reg="Malaxa">Malaxa</tp:taxon-name-part></tp:taxon-name></italic> Melichar, 1914 from China (<tp:taxon-name><tp:taxon-name-part taxon-name-part-type="order">Hemiptera</tp:taxon-name-part></tp:taxon-name>, <tp:taxon-name><tp:taxon-name-part taxon-name-part-type="infraorder">Fulgoromorpha</tp:taxon-name-part></tp:taxon-name>, <tp:taxon-name><tp:taxon-name-part taxon-name-part-type="family">Delphacidae</tp:taxon-name-part></tp:taxon-name>, <tp:taxon-name><tp:taxon-name-part taxon-name-part-type="tribe">Tropidocephalini</tp:taxon-name-part></tp:taxon-name>)</article-title><source>Zookeys</source><day>28</day><month>02</month><year>2025</year><volume>1229</volume><fpage>275</fpage><lpage>287</lpage><pub-id pub-id-type="doi">10.3897/zookeys.1229.143177</pub-id></mixed-citation></tp:treatment-meta><tp:nomenclature><label>﻿</label><tp:taxon-name>
            <object-id xmlns:xlink="http://www.w3.org/1999/xlink" content-type="arpha" xlink:type="simple">EB7B8BB8-4C98-5F87-97A6-21FA6C929CCD</object-id>
            <tp:taxon-name-part taxon-name-part-type="genus" reg="Malaxa">Malaxa</tp:taxon-name-part>
            <tp:taxon-name-part taxon-name-part-type="species" reg="longispina">longispina</tp:taxon-name-part>
            <object-id xmlns:xlink="http://www.w3.org/1999/xlink" content-type="zoobank" xlink:type="simple">https://zoobank.org/5CB9A6AB-56C4-4064-A999-3086A7DC9918</object-id>
          </tp:taxon-name><tp:taxon-authority>Lv &amp; Chen</tp:taxon-authority><tp:taxon-status xmlns:xlink="http://www.w3.org/1999/xlink" xlink:type="simple">sp. nov.</tp:taxon-status><xref ref-type="fig" rid="F2">Figs 4</xref><xref ref-type="fig" rid="F2">, 5</xref><xref ref-type="fig" rid="F4">, 16–25</xref></tp:nomenclature><tp:treatment-sec sec-type="type material" id="SECID0EOFAG"><title>Type materials.</title><p><bold><italic>Holotype</italic></bold>: China • ♂: Guangdong Province, Shixing County, Luoba Town, Dashui Village; <named-content xmlns:xlink="http://www.w3.org/1999/xlink" content-type="dwc:verbatimCoordinates" xlink:type="simple"><named-content content-type="geo-json" specific-use="{&#34;type&#34;:&#34;Point&#34;,&#34;coordinates&#34;:[114.283333,24.766667]}" id="NCID0E3FAG" xlink:type="simple">24°46'N, 114°17'E</named-content></named-content>; sweeping, 18 June 2023; Sha-Sha Lv leg.; IEGU. <bold><italic>Paratypes</italic></bold>: China • 1♂, 3♀♀; Guangdong Province, Shixing County, Luoba Town, Dashui Village; <named-content xmlns:xlink="http://www.w3.org/1999/xlink" content-type="dwc:verbatimCoordinates" xlink:type="simple"><named-content content-type="geo-json" specific-use="{&#34;type&#34;:&#34;Point&#34;,&#34;coordinates&#34;:[114.283333,24.766667]}" id="NCID0EHGAG" xlink:type="simple">24°46'N, 114°17'E</named-content></named-content>; sweeping, 18 June 2023; Sha-Sha Lv, Feng-E Li and Yong-Jin Sui leg.; IEGU.</p></tp:treatment-sec><tp:treatment-sec sec-type="diagnosis" id="SECID0EMGAG"><title>Diagnosis.</title><p>The salient features of the new species include: vertex (Figs <xref ref-type="fig" rid="F2">4</xref>, <xref ref-type="fig" rid="F4">16</xref>) and frons (Fig. <xref ref-type="fig" rid="F4">18</xref>) light grayish-yellow; genae (Figs <xref ref-type="fig" rid="F2">5</xref>, <xref ref-type="fig" rid="F4">18</xref>) with basal 3/4 black markings; pronotum (Figs <xref ref-type="fig" rid="F2">4</xref>, <xref ref-type="fig" rid="F4">16</xref>) with outer sides of lateral carinae with black markings; forewings (Fig. <xref ref-type="fig" rid="F4">17</xref>) around ScP+R, ir, RP and MP<sub>1</sub> with light greyish-brown marking; medioventral process of pygofer (Fig. <xref ref-type="fig" rid="F4">25</xref>) nearly rectangular in ventral view; gonostyles (Fig. <xref ref-type="fig" rid="F4">22</xref>) with apical half forming a C-shaped in lateral view; aedeagus (Fig. <xref ref-type="fig" rid="F4">21</xref>) narrows sharply near the middle, with a slender process.</p></tp:treatment-sec><tp:treatment-sec sec-type="description" id="SECID0EAIAG"><title>Description.</title><p><bold><italic>Measurements</italic>.</bold> Total length: male 3.3–3.4 mm (<italic>N</italic> = 2), female 4.1–4.3 mm (<italic>N</italic> = 3).</p><p><bold><italic>Coloration</italic>.</bold> General color greyish-white to yellowish-brown (Figs <xref ref-type="fig" rid="F2">4</xref>, <xref ref-type="fig" rid="F2">5</xref>). Vertex (Figs <xref ref-type="fig" rid="F2">4</xref>, <xref ref-type="fig" rid="F4">16</xref>) and frons (Fig. <xref ref-type="fig" rid="F4">18</xref>) light grayish-yellow, frons with two indistinct light brown stripes. Genae (Figs <xref ref-type="fig" rid="F2">5</xref>, <xref ref-type="fig" rid="F4">18</xref>) with basal 3/4 black markings. Clypeus (Fig. <xref ref-type="fig" rid="F4">18</xref>) black at base, and rest light yellowish-brown. Eyes (Figs <xref ref-type="fig" rid="F4">16</xref>, <xref ref-type="fig" rid="F4">18</xref>) gray to reddish-black. Pronotum (Figs <xref ref-type="fig" rid="F2">4</xref>, <xref ref-type="fig" rid="F4">16</xref>) light grayish-brown, outer sides of lateral carinae with black markings. Mesonotum (Figs <xref ref-type="fig" rid="F2">4</xref>, <xref ref-type="fig" rid="F4">16</xref>) yellowish-brown, outer sides of lateral carinae with brown to black markings. Apex of tegulae (Figs <xref ref-type="fig" rid="F2">4</xref>, <xref ref-type="fig" rid="F4">16</xref>) black brown, rest light yellowish-brown. Forewings (Fig. <xref ref-type="fig" rid="F4">17</xref>) greyish-white, hyaline, veins gray to brown, areas after bifurcation of Pcu and A1 with yellowish-brown spot, around ScP+R, ir, RP and MP<sub>1</sub> with light greyish-brown marking.</p><p><bold><italic>Head and thorax</italic>.</bold> Vertex (Fig. <xref ref-type="fig" rid="F4">16</xref>) shorter submedially than wide at base (0.96: 1), width at apex narrower than at base (0.62: 1), submedian carinae uniting slightly beyond middle, apex produced in front of eyes, apical margin straight, greatest length of basal compartment shorter than wide at base of vertex (0.59: 1). Frons (Fig. <xref ref-type="fig" rid="F4">18</xref>) longer in middle line than wide at widest portion (about 2.17: 1), widest at apex, median carina simple. Postclypeus (Fig. <xref ref-type="fig" rid="F4">18</xref>) wide at base as wide as frons at apex. Antennae (Figs <xref ref-type="fig" rid="F4">16</xref>, <xref ref-type="fig" rid="F4">18</xref>) very long, cylindrical, surpassing apex of clypeus, scape longer than wide, shorter than pedicel (0.55: 1). Pronotum (Fig. <xref ref-type="fig" rid="F4">16</xref>) with lateral carinae not attaining hind margin, longer than vertex in midline (0.71: 1). Mesonotum (Fig. <xref ref-type="fig" rid="F4">16</xref>) with lateral carinae not attaining hind margin, longer than 1.61 times pronotum and vertex combined. Forewings (Fig. <xref ref-type="fig" rid="F4">17</xref>) slender, longer than maximal width (3.63: 1).</p><fig id="F4" position="float" orientation="portrait"><object-id xmlns:xlink="http://www.w3.org/1999/xlink" content-type="doi" xlink:type="simple">10.3897/zookeys.1229.143177.figures16-25</object-id><object-id xmlns:xlink="http://www.w3.org/1999/xlink" content-type="arpha" xlink:type="simple">66DBE922-E44E-5D14-802F-7E8556673C19</object-id><label>Figures 16–25.</label><caption><p><italic><tp:taxon-name><tp:taxon-name-part taxon-name-part-type="genus" reg="Malaxa">Malaxa</tp:taxon-name-part><tp:taxon-name-part taxon-name-part-type="species" reg="longispina">longispina</tp:taxon-name-part></tp:taxon-name></italic> Lv &amp; Chen, sp. nov., male <bold>16</bold> head and thorax, dorsal view <bold>17</bold> forewing <bold>18</bold> frons, ventral view <bold>19</bold> male genitalia, lateral view <bold>20</bold> male genitalia, posterior view <bold>21</bold> anal segment and aedeagus, lateral view <bold>22</bold> gonostyle, lateral view <bold>23</bold> gonostyle, posterior view <bold>24</bold> anal segment, lateral view <bold>25</bold> pygofer, ventral view. Scale bars: 0.2 mm (<bold>16–25</bold>).</p></caption><graphic xmlns:xlink="http://www.w3.org/1999/xlink" xlink:href="zookeys-1229-275_article-143177__-g004.jpg" position="float" orientation="portrait" xlink:type="simple" id="oo_1265902.jpg"><uri content-type="original_file" xlink:type="simple">https://binary.pensoft.net/fig/1265902</uri></graphic></fig><p><bold><italic>Male genitalia</italic>.</bold> Pygofer in lateral view (Fig. <xref ref-type="fig" rid="F4">19</xref>) ventral margin longer than dorsal margin, ventral angles slightly produced, in posterior view (Fig. <xref ref-type="fig" rid="F4">20</xref>) with opening longer than wide, in ventral view (Fig. <xref ref-type="fig" rid="F4">25</xref>) medioventral processes nearly rectangular, concave medially. Gonostyles (Figs <xref ref-type="fig" rid="F4">22</xref>, <xref ref-type="fig" rid="F4">23</xref>) moderately long, in lateral view apical half bifurcated into two processes, forming a C-shaped, outer process long and bent, tapering to apex, inner process short, relatively rounded at apex; in posterior view curved, basal angles produced, outer process thick. Male genitalia (Fig. <xref ref-type="fig" rid="F4">21</xref>) with phallobase, aedeagus tubular, vaulted ventrally, basal part broad, narrows sharply near the middle, with a slender spinous process; phallobase long, curved ventrally, tapering to apex, basal part with two spiniform processes, dorsal margin with an angular process medially. Anal segment (Figs <xref ref-type="fig" rid="F4">19</xref>, <xref ref-type="fig" rid="F4">24</xref>) small, ring-like.</p><fig id="F5" position="float" orientation="portrait"><object-id xmlns:xlink="http://www.w3.org/1999/xlink" content-type="doi" xlink:type="simple">10.3897/zookeys.1229.143177.figure26</object-id><object-id xmlns:xlink="http://www.w3.org/1999/xlink" content-type="arpha" xlink:type="simple">C9C6822C-40F3-5BF6-9029-20CC1C4D420E</object-id><label>Figure 26.</label><caption><p>Adult of <italic><tp:taxon-name><tp:taxon-name-part taxon-name-part-type="genus" reg="Malaxa">Malaxa</tp:taxon-name-part><tp:taxon-name-part taxon-name-part-type="species" reg="chongzuoensis">chongzuoensis</tp:taxon-name-part></tp:taxon-name></italic> Lv &amp; Chen, sp. nov. resting on the leaf of <italic><tp:taxon-name><tp:taxon-name-part taxon-name-part-type="genus" reg="Indocalamus">Indocalamus</tp:taxon-name-part><tp:taxon-name-part taxon-name-part-type="species" reg="tessellatus">tessellatus</tp:taxon-name-part></tp:taxon-name></italic> (Munro) P. C. Keng (<tp:taxon-name><tp:taxon-name-part taxon-name-part-type="order">Poales</tp:taxon-name-part></tp:taxon-name>: <tp:taxon-name><tp:taxon-name-part taxon-name-part-type="family">Poaceae</tp:taxon-name-part></tp:taxon-name>: <tp:taxon-name><tp:taxon-name-part taxon-name-part-type="subfamily">Bambusoideae</tp:taxon-name-part></tp:taxon-name>). Photographed by Xiang-Sheng Chen.</p></caption><graphic xmlns:xlink="http://www.w3.org/1999/xlink" xlink:href="zookeys-1229-275_article-143177__-g005.jpg" position="float" orientation="portrait" xlink:type="simple" id="oo_1265903.jpg"><uri content-type="original_file" xlink:type="simple">https://binary.pensoft.net/fig/1265903</uri></graphic></fig></tp:treatment-sec><tp:treatment-sec sec-type="host" id="SECID0EKQAG"><title>Host plant.</title><p><italic><tp:taxon-name><tp:taxon-name-part taxon-name-part-type="genus" reg="Indocalamus">Indocalamus</tp:taxon-name-part></tp:taxon-name></italic> sp. (<tp:taxon-name><tp:taxon-name-part taxon-name-part-type="order">Poales</tp:taxon-name-part></tp:taxon-name>: <tp:taxon-name><tp:taxon-name-part taxon-name-part-type="family">Poaceae</tp:taxon-name-part></tp:taxon-name>: <tp:taxon-name><tp:taxon-name-part taxon-name-part-type="subfamily">Bambusoideae</tp:taxon-name-part></tp:taxon-name>).</p></tp:treatment-sec><tp:treatment-sec sec-type="distribution" id="SECID0EGRAG"><title>Distribution.</title><p>China (Guangdong) (Fig. <xref ref-type="fig" rid="F1">1</xref>).</p></tp:treatment-sec><tp:treatment-sec sec-type="etymology" id="SECID0EQRAG"><title>Etymology.</title><p>The species name is a combination of the Latin word “<italic>long</italic>-” and “<italic>spina</italic>” (with the connecting letter “<italic>i</italic>”, i.e., “long spine”), referring to the ventral margin of the aedeagus with a long spinous process medially. The name is intended to be feminine.</p></tp:treatment-sec><tp:treatment-sec sec-type="remarks" id="SECID0E3RAG"><title>Remarks.</title><p>This species (Figs <xref ref-type="fig" rid="F4">16–25</xref>) is similar to <italic><tp:taxon-name><tp:taxon-name-part taxon-name-part-type="genus" reg="Malaxa">M.</tp:taxon-name-part><tp:taxon-name-part taxon-name-part-type="species" reg="bispinata">bispinata</tp:taxon-name-part></tp:taxon-name></italic> Muir, 1926 (<xref ref-type="bibr" rid="B14">Hou et al. 2013</xref>: figs 1–14), but differs from the latter in: (1) vertex and frons grayish-white (vertex with apical half and basal half of frons dark brown in <italic><tp:taxon-name><tp:taxon-name-part taxon-name-part-type="genus" reg="Malaxa">M.</tp:taxon-name-part><tp:taxon-name-part taxon-name-part-type="species" reg="bispinata">bispinata</tp:taxon-name-part></tp:taxon-name></italic>); (2) middle part of apical half of forewings with grayish-brown markings (middle part of apical half of forewings without grayish-brown markings in <italic><tp:taxon-name><tp:taxon-name-part taxon-name-part-type="genus" reg="Malaxa">M.</tp:taxon-name-part><tp:taxon-name-part taxon-name-part-type="species" reg="bispinata">bispinata</tp:taxon-name-part></tp:taxon-name></italic>); and (3) pygofer with two medioventral processes not distinct (pygofer with three medioventral processes very distinct in <italic><tp:taxon-name><tp:taxon-name-part taxon-name-part-type="genus" reg="Malaxa">M.</tp:taxon-name-part><tp:taxon-name-part taxon-name-part-type="species" reg="bispinata">bispinata</tp:taxon-name-part></tp:taxon-name></italic>).</p></tp:treatment-sec><tp:treatment-sec><!--Section generated to contain objects referenced in tp:taxon-treatment.--><fig id="F2" position="float" orientation="portrait"><object-id xmlns:xlink="http://www.w3.org/1999/xlink" content-type="doi" xlink:type="simple">10.3897/zookeys.1229.143177.figures2-5</object-id><object-id xmlns:xlink="http://www.w3.org/1999/xlink" content-type="arpha" xlink:type="simple">C2F8677E-565D-5630-9B4A-6D09E772BC5D</object-id><label>Figures 2–5.</label><caption><p><italic><tp:taxon-name><tp:taxon-name-part taxon-name-part-type="genus" reg="Malaxa">Malaxa</tp:taxon-name-part><tp:taxon-name-part taxon-name-part-type="species" reg="chongzuoensis">chongzuoensis</tp:taxon-name-part></tp:taxon-name></italic> Lv &amp; Chen, sp. nov., male <bold>2</bold> habitus, dorsal view <bold>3</bold> habitus, lateral view <bold>4, 5</bold><italic><tp:taxon-name><tp:taxon-name-part taxon-name-part-type="genus" reg="Malaxa">Malaxa</tp:taxon-name-part><tp:taxon-name-part taxon-name-part-type="species" reg="longispina">longispina</tp:taxon-name-part></tp:taxon-name></italic> Lv &amp; Chen, sp. nov., male <bold>4</bold> habitus, dorsal view <bold>5</bold> habitus, lateral view. Scale bars: 0.5 mm (<bold>2–5</bold>).</p></caption><graphic xmlns:xlink="http://www.w3.org/1999/xlink" xlink:href="zookeys-1229-275_article-143177__-g002.jpg" position="float" orientation="portrait" xlink:type="simple" id="oo_1265900.jpg"><uri content-type="original_file" xlink:type="simple">https://binary.pensoft.net/fig/1265900</uri></graphic></fig><fig id="F1" position="float" orientation="portrait"><object-id xmlns:xlink="http://www.w3.org/1999/xlink" content-type="doi" xlink:type="simple">10.3897/zookeys.1229.143177.figure1</object-id><object-id xmlns:xlink="http://www.w3.org/1999/xlink" content-type="arpha" xlink:type="simple">54224E8D-1AAE-5E8C-92DB-A273AC2788BC</object-id><label>Figure 1.</label><caption><p>Geographic distributions of species of <italic><tp:taxon-name><tp:taxon-name-part taxon-name-part-type="genus" reg="Malaxa">Malaxa</tp:taxon-name-part></tp:taxon-name></italic> Melichar, 1914.</p></caption><graphic xmlns:xlink="http://www.w3.org/1999/xlink" xlink:href="zookeys-1229-275_article-143177__-g001.jpg" position="float" orientation="portrait" xlink:type="simple" id="oo_1265899.jpg"><uri content-type="original_file" xlink:type="simple">https://binary.pensoft.net/fig/1265899</uri></graphic></fig></tp:treatment-sec><ref-list><ref id="B14"><mixed-citation xmlns:xlink="http://www.w3.org/1999/xlink" xlink:type="simple"><person-group><name name-style="western"><surname>Hou</surname><given-names>XH</given-names></name><name name-style="western"><surname>Yang</surname><given-names>L</given-names></name><name name-style="western"><surname>Chen</surname><given-names>XS</given-names></name></person-group> (<year>2013</year>) <article-title>A checklist of the genus <italic><tp:taxon-name><tp:taxon-name-part taxon-name-part-type="genus">Malaxa</tp:taxon-name-part></tp:taxon-name></italic> (<tp:taxon-name><tp:taxon-name-part taxon-name-part-type="order">Hemiptera</tp:taxon-name-part></tp:taxon-name>: <tp:taxon-name><tp:taxon-name-part taxon-name-part-type="infraorder">Fulgoromorpha</tp:taxon-name-part></tp:taxon-name>: <tp:taxon-name><tp:taxon-name-part taxon-name-part-type="family">Delphacidae</tp:taxon-name-part></tp:taxon-name>) with descriptions and illustrations of <italic><tp:taxon-name><tp:taxon-name-part taxon-name-part-type="genus">Malaxa</tp:taxon-name-part><tp:taxon-name-part taxon-name-part-type="species">bispinata</tp:taxon-name-part></tp:taxon-name></italic> newly recorded in China and the fifth instar of <italic><tp:taxon-name><tp:taxon-name-part taxon-name-part-type="genus">Malaxa</tp:taxon-name-part><tp:taxon-name-part taxon-name-part-type="species">delicata</tp:taxon-name-part></tp:taxon-name></italic>.</article-title><source>Florida Entomologist</source><volume>96</volume>(<issue>3</issue>): <fpage>864</fpage>–<lpage>870</lpage>. <ext-link xlink:href="10.1653/024.096.0321" ext-link-type="doi" xlink:type="simple">https://doi.org/10.1653/024.096.0321</ext-link></mixed-citation></ref></ref-list></tp:taxon-treatment>
